# Supplementary material for: MtCLE08, MtCLE16, and MtCLE18 Transcription Patterns and Their Possible Functions in the Embryogenic Calli of Medicago truncatula
Source: Plants (Basel). 2023 Jan 17;12(3):435. doi: 10.3390/plants12030435 (PMC9921462; doi:10.3390/plants12030435)
Supplement: Supplementary file 1 [file plants-12-00435-s001.zip]

Archive with 5 entries (5 files):
- FigS1.tif
- FigS2.eps
- FigS3.eps
- TableS1.xlsx
- TableS2.xlsx
