# Supplementary material for: MtCLE08, MtCLE16, and MtCLE18 Transcription Patterns and Their Possible Functions in the Embryogenic Calli of Medicago truncatula
Source: Plants (Basel). 2023 Jan 17;12(3):435. doi: 10.3390/plants12030435 (PMC9921462; doi:10.3390/plants12030435)
Supplement: Supplementary file 1 [file plants-12-00435-s001.zip › TableS1.xlsx]

## Sheet: TableA1
MtCLE genes
Gene number in Medicago truncatula genome, version MtrunA17r5.0-ANR	Gene number in Medicago truncatula genome, version MedtrA17_4.0	Gene name	log2FoldChange (MtWOX9-1oe mean expression level/control samples mean expression level)	DESeq adjusted p-value for comparison between MtWOX9-1oe and control samples	control sample 1 DeSeq normalized reads	control sample 2 DeSeq normalized reads	MtWOX9-1oe sample 1 DeSeq normalized reads	MtWOX9-1oe sample 2 DeSeq normalized reads	Normalized reads_mean
MtrunA17Chr1g0198831	Medtr1g093800	MtCLE18	6.99132	0.00111583	0	0	24.4339	27.9939	13.1069
MtrunA17Chr5g0418741	Medtr5g043830	MtCLE16	-2.34269	NA	2.1246	2.36172	0.872638	0	1.33974
MtrunA17Chr8g0372741	Medtr8g076990	MtCLE08	2.22581	1.26522e-05	39.3051	24.7981	148.348	152.612	91.2659
MtWOX genes
Gene number in Medicago truncatula genome, version MtrunA17r5.0-ANR	Gene number in Medicago truncatula genome, version MedtrA17_4.0	Gene name	log2FoldChange (MtWOX9-1oe mean expression level/control samples mean expression level)	DESeq adjusted p-value for comparison between MtWOX9-1oe and control samples	control sample 1 DeSeq normalized reads	control sample 2 DeSeq normalized reads	MtWOX9-1oe sample 1 DeSeq normalized reads	MtWOX9-1oe sample 2 DeSeq normalized reads	Normalized reads_mean
MtrunA17Chr1g0212511	Medtr1g115315	MtWOX13a	-1.98781	6.44417e-18	605.511	590.431	159.693	141.776	374.352
MtrunA17Chr1g0153171	Medtr1g019130	MtWOX4	-4.58519	3.7693e-14	520.527	510.132	8.72638	34.3151	268.425
MtrunA17Chr2g0283141	Medtr2g015000	MtWOX9-1	9.19213	1.42087e-11	2.1246	21.2555	6712.33	6893.72	3407.36
MtrunA17Chr4g0031341	Medtr4g063735	MtWOX2	5.96776	1.58846e-07	0	3.54258	121.297	91.2059	54.0113
MtrunA17Chr7g0254251	Medtr7g086940	MtWOX11-1	7.0277	0.00191969	0	0	38.3961	15.3515	13.4369
MtrunA17Chr3g0144021	Medtr3g115620	MtWOX13b	-1.12605	0.0492007	94.5447	101.554	38.3961	51.4726	71.4919
MtrunA17Chr5g0405351	Medtr5g021930	MtWUS	-5.97349	0.0532026	6.3738	14.1703	0	0	5.13603
MtrunA17Chr6g0460691	Medtr6g027390	MtWOX11-2	-0.0551765	0.881156	1919.58	2211.75	2140.58	1834.95	2026.72
MtrunA17Chr5g0436661	Medtr5g081990	MtWOX5	0.768178	0.911201	0	10.6278	0	18.0606	7.17208
MtrunA17Chr3g0125111	Medtr3g088485		NA	NA	0	0	0	0	0
MtrunA17Chr4g0043891	Medtr4g084550		NA	NA	0	0	0	0	0
MtrunA17Chr4g0046231	Medtr4g088070		NA	NA	0	0	0	0	0
MtrunA17Chr4g0046241	Medtr4g088080		NA	NA	0	0	0	0	0
MtrunA17Chr7g0222981	Medtr7g023810		NA	NA	0	0	0	0	0
MtrunA17Chr7g0223471	Medtr7g025010	MtWOX9-2	NA	NA	0	0	0	0	0
MtrunA17Chr7g0238431	Medtr7g060630	LOOSE FLOWER	NA	NA	0	0	0	0	0
MtrunA17Chr8g0385441	Medtr8g095580		NA	NA	0	0	0	0	0
MtrunA17Chr8g0392991	Medtr8g107210	STENOFOLIA	NA	NA	0	0	0	0	0
