# Supplementary material for: MtCLE08, MtCLE16, and MtCLE18 Transcription Patterns and Their Possible Functions in the Embryogenic Calli of Medicago truncatula
Source: Plants (Basel). 2023 Jan 17;12(3):435. doi: 10.3390/plants12030435 (PMC9921462; doi:10.3390/plants12030435)
Supplement: Supplementary file 1 [file plants-12-00435-s001.zip › TableS2.xlsx]

## Sheet: Sheet1
Gene	Gene number in Medicago truncatula genome, version MedtrA17_4.0	Gene number in Medicago truncatula genome, version MtrunA17r5.0-ANR	Experiment type	Primers sequences
MtH3L	Medtr4g097170	MtrunA17Chr4g0054151	qPCR_reference	FOR	CTTTGCTTGGTGCTGTTTAGATGG
MtH3L	Medtr4g097170	MtrunA17Chr4g0054151	qPCR_reference	REV	ATTCCAAAGGCGGCTGCATA
MtCLE08_Medtr8g076990_rlt_for	Medtr8g076990	MtrunA17Chr8g0372741	qPCR_MtCLE	FOR	AAAGTAGGAAAATGTTAGCAACTGGA
MtCLE08_Medtr8g076990_rlt_rev	Medtr8g076990	MtrunA17Chr8g0372741	qPCR_MtCLE	REV	CGATCTCGGATTTCTTTGGCTC
MtCLE16_Medtr5g043830_rlt_for	Medtr5g043830	MtrunA17_Chr5g0418741	qPCR_MtCLE	FOR	TTCACAAACAAAACCATCTTCACC
MtCLE16_Medtr5g043830_rlt_rev	Medtr5g043830	MtrunA17_Chr5g0418741	qPCR_MtCLE	REV	CAAATCTTGGATCAATACCATAATCA
MtCLE18_Medtr1g093800_rlt_for	Medtr1g093800	MtrunA17_Chr1g0198831	qPCR_MtCLE	FOR	TGGCTATCTCTCCTATTTTTGCTC
MtCLE18_Medtr1g093800_rlt_rev	Medtr1g093800	MtrunA17_Chr1g0198831	qPCR_MtCLE	REV	GGGTGATGAATGATGACTTGCT
MtWOX9-1_3rd intron -8bond_new_for	Medtr2g015000	MtrunA17_Chr2g0283141	qPCR_MtWOX	FOR	CCAGCATGGTGCATTATATTATTTGATG
MtWOX9-1_4th intron_rev	Medtr2g015000	MtrunA17_Chr2g0283141	qPCR_MtWOX	REV	CCTAATAGCAAACACAATAGTACAATG
WOX2q for	Medtr4g063735	MtrunA17_Chr4g0031341	qPCR_MtWOX	FOR	CACGATGGAACCCAACAAAAGA
WOX2q	Medtr4g063735	MtrunA17_Chr4g0031341	qPCR_MtWOX	REV	TGGACAAATAGGTGAAGGATAAATGG
1g02_rlt for	Medtr1g019130	MtrunA17_Chr1g0153171	qPCR_MtWOX	FOR	CGTGGATTTTGGGAGCATGA
1g02_rlt_rev	Medtr1g019130	MtrunA17_Chr1g0153171	qPCR_MtWOX	REV	GGGAGCAGTTTCGGGTCTAA
7g10_rlt for	Medtr7g086940	MtrunA17_Chr7g0254251	qPCR_MtWOX	FOR	TCACTCTGGATTTGGAGGTGCT
7g10_rlt_rev	Medtr7g086940	MtrunA17_Chr7g0254251	qPCR_MtWOX	REV	TTCATTTGTGGGAACTGGCA
bt_rlt for	Medtr1g115315	MtrunA17_Chr1g0212511	qPCR_MtWOX	FOR	GGTGGAAAAATGGAAGTATCTGG
bt_rlt_rev	Medtr1g115315	MtrunA17_Chr1g0212511	qPCR_MtWOX	REV	ACACGAACATAAGCCCAAGCA
ta_rlt_for	Medtr3g115620	MtrunA17Chr3g0144021	qPCR_MtWOX	FOR	TCATCGGGTCAAGGATATGTAC
ta_rlt_rev	Medtr3g115620	MtrunA17Chr3g0144021	qPCR_MtWOX	REV	ACTTCATTAGTGGTTCATCAACATT
MtWOX_Medtr6g027390_rlt_for	Medtr6g027390	MtrunA17Chr6g0460691	qPCR_MtWOX	FOR	GGGGGAGTAATGTTTCAGGTGT
MtWOX_Medtr6g027390_rlt_rev	Medtr6g027390	MtrunA17Chr6g0460691	qPCR_MtWOX	REV	TCATGCTTGTGCTTGCTTTGACAC
MtCLE18_attB1_for	Medtr1g093800	MtrunA17_Chr1g0198831	Cloning for overexpression	FOR	GGGGACAAGTTTGTACAAAAAAGCAGGCTTCATGGCCCTCAAAATTTATCAAGTAG
MtCLE18_attB2_rev	Medtr1g093800	MtrunA17_Chr1g0198831	Cloning for overexpression	REV	GGGGACCACTTTGTACAAGAAAGCTGGGTCTCAATGGTGTAACGGGTTTGGA
MtCLE08_Medtr8g076990 _attB1_for	Medtr8g076990	MtrunA17Chr8g0372741	Cloning for overexpression	FOR	GGGGACAAGTTTGTACAAAAAAGCAGGCTTCATGATCACCGGAAACAAGTTTCC
MtCLE08_Medtr8g076990 _attB2_rev	Medtr8g076990	MtrunA17Chr8g0372741	Cloning for overexpression	REV	GGGGACCACTTTGTACAAGAAAGCTGGGTCTTAATGGTGCAATGGATTTGGACC
MtCLE16_Medtr5g043830 _attB1_for	Medtr5g043830	MtrunA17_Chr5g0418741	Cloning for overexpression	FOR	GGGGACAAGTTTGTACAAAAAAGCAGGCTTCATGAAGAGAACCGTTATTATCTTCTTC
MtCLE16_Medtr5g043830 _attB2_rev	Medtr5g043830	MtrunA17_Chr5g0418741	Cloning for overexpression	REV	GGGGACCACTTTGTACAAGAAAGCTGGGTCTCAGTTGTGAAGAGGGTTTGGT
